# Supplementary material for: Tuberculosis drugs’ distribution and emergence of resistance in patient’s lung lesions: A mechanistic model and tool for regimen and dose optimization
Source: PLoS Med. 2019 Apr 2;16(4):e1002773. doi: 10.1371/journal.pmed.1002773 (PMC6445413; doi:10.1371/journal.pmed.1002773)
Supplement: S1 Data — CFZ, clofazimine; KAN, kanamycin; LZD, linezolid. (XLSX) [file pmed.1002773.s010.xlsx]

## Sheet: Legend Dataset S1
Dataset S1: kanamycin (KAN) and linezolid (LZD) concentrations in plasma, uninvolved lung and lesions of 15 subjects.
Only 10/15 subjects received LZD as part of their background regimen. All subjects were scheduled to receive KAN;
However, KAN was below LOD in all samples of subject G301, suggesting that individual did not receive it.
Plasma, lung and lesion concentrations are included as three separate sheets.
The last sheet shows the schedule of drug uptake relative to surgery time, and the weights of each subject
Contact us with questions: veronique.dartois@rutgers.edu

## Sheet: PLASMA
Drug Concentration (ng/ml) in Plasma
	Time post KAN	Kanamycin	time post LZD	Linezolid	Steady state for KAN?
Sample ID	h	Concentration (ng/mL)	h	Concentration (ng/mL)
G101-P-1	0	73.9	6	3730	yes
G101-P-2	24	32200	30	5590
G101-P-4	2	167	8	1380
G101-P-5	6.17	136	12.17	1170
G102-P-1	0	9900	8	6650	yes
G102-P-2	8.5	36000	16.5	2870
G102-P-3	11.2	11200	19.2	2260
G102-P-4	2.13	5320	10.13	1890
G102-P-5	6	2250	14	1500
G103-P-1	n/a	BLQ	n/a	18800	no
G103-P-2	0	BLQ	17.15	3800
G103-P-3	2.17	8420	19.32	2070
G103-P-4	4.9	26000	22.05	2910
G103-P-5	5.1	11200	22.25	2220
G104-P-1	day -2	BLQ	n/a	391	no
G104-P-2	0	BLQ	19.45	317
G104-P-3	2.67	43500	22.12	191
G104-P-4	3.3	36700	22.75	177
G105-P1	0	BLQ	8.15	9770	no
G105-P-2	11	7480	19.15	5050
G105-P-3	12.6	5610	20.75	3990
G105-P-4	2	11200	10.15	8850
G105-P-5	6	18000	14.15	6230
G106-P-1	0	BLQ	12	955	no
G106-P-2	8.5	3810	20.5	360
G106-P-3	11	1890	23	237
G106-P-4	2	33000	14	780
G106-P-5	6	8580	18	463
G108_P1	0	BLQ	15.5	1800	no
G108_P2	2.42	37600	17.92	1450
G108_P3	4.5	17500	20	1150
G108_P4	5.68	10800	21.18	1010
G109_P1	0	169	18.1	405	yes
G109_P2	0	119	18.1	345
G109_P3	1	27300	19.1	232
G109_P4	3.83	26500	21.93	184
G110-P1	0	263	13.75	1820	no
G110-P2	2.083	38400	15.75	1740
G110-P3	6.17	12800	19.75	1360
G110-P4	7.33	6700	21.08	1070
G110-P5	9.75	4470	23.5	920
G301-P-1	0	BLQ	13.95	7320	no
G301-P-2	9.5h	BLQ	23.45	11200
G301-P-3	11.1h	BLQ	25.05	8640
G301-P-4	2h	BLQ	15.95	11900
G301-P-5	6h	BLQ	19.95	12200
G302-P-1	0	14.6		N/A	no
G302-P-2	20.5	413		N/A
G302-P-3	22.3h	299		N/A
G302-P-4	2h	38500		N/A
G302-P-5	6h	21900		N/A
G303-P-1	0	5.75		N/A	no
G303-P-2	2h	6260		N/A
G303-P-3	2h	6940		N/A
G303-P-4	4.4h	7700		N/A
G401-P-1	0	BLQ		N/A	no
G401-P-2	1	16700		N/A
G401-P-3	8.5	6820		N/A
G402-P-1	0	BLQ		N/A	no
G402-P-2	2	42300		N/A
G402-P-3	6	21100		N/A
G402-P-4	16			N/A
G402-P-5	24.3	986		N/A
G403_P1	0	60.9		N/A	no
G403_P2	2	36500		N/A
G403_P3	3	38400		N/A
G403_P4	6	15800		N/A
G403_P5	8.7	7750		N/A
G403_P6	0	BLQ		N/A

## Sheet: LUNGS
Drug Concentration (ng/g) in Uninvolved Lung
	Time post KAN	Kanamycin	time post LZD	Linezolid	group
Sample ID	h	Concentration (ng/g)	h	Concentration (ng/g)	h
G101-L1	25.3	1780	31.3	743	24
G101-L2		3480		887
G101-L6		6470		1800
G101-L7		5000		1270
G101-L8		2090		937
G102-L1	11.2	299	19.2	865	8
G102-L2		132		218
G102-L3		2100		445
G102-L7		2690		1280
G103-L7	4.9	5630	22.25	2090	4
G103-L8		6640		2080
G103-L9		3970		1000
G103-L23		3920		1430
G103-L27		2770		1880
G103-L29		4340		1880
G103-L31		4570		1800
G104-L1	3.3	12900	22.75	129	2
G104-L3		17800		115
G104-L22 ave		18000		107
G104-L23N		29500		181
G104-L24		29900		162
G105-L1	12.6	3980	20.75	3030	12
G105-L2		3700		3080
G106-L1	11	2140	23	255	8
G106-L2		1640		221
G106-L3		2250		242
G108-L7	5.7	6280	21.2	955	4
G108-L8		9050		989
G108-L9		11000		1020
G108-L10		10300		1090
G109-L7	3.83	13300	21.9	252	2
G109-L9		8960		142
G109-L8		15600		337
G110-L6		6230	23.5	948	12
G110-L7		7750		907
G110-L9		6290		1090
G301-L1	11.1	blq	25.1	6900	12
G301-L2		blq		7760
G301-L3		blq		6180
G301-L4		blq		8180
G301-L5		blq		7870
G302-L1	22.3	764	NA		24
G302-L2		909
G302-L3		756
G302-L4		801
G302-L5		716
G302-L6		668
G302-L7		502
G303-L1	4.4	5600			4
G303-L2		6280
G303-L3		6990
G303-L3 b		1140
G303-L4		5750
G303-L5		7000
G303-L6		6280
G303-L7		6660
G303-L8		608
G401-L1	8.5	2480			2
G401-L2		2660
G402-L1	24.3	544			24
G402-L2		1010
G402-L3		822
G403-L7	8.66	6310			8
G403-L12		10400
G403-L13		3290
G403-L14		13300
G403-L15		6810

## Sheet: LESIONS
Drug Concentration (ng/g) in Lesions
	Kanamycin	Time post KAN	Linezolid	Time post LZD	Lesion description	Size
Sample ID	Concentration (ng/mL)	h	Concentration (ng/mL)	h	CV = cavity
G101-L9	874	25.33	2580	31.3	CV1 caseum	20mm diameter
G101-L10	774		4370		CV1 caseum	20mm diameter
G101-L12	5710		1160		CV1 wall	20mm diameter
G101-L14	1770		2450		Tiny nodule	1mm
G101-L15	4820		2290		CV2 wall	20mm diameter
G101-L17	2810		1110		CV3 wall	20mm diameter
G101-L19	10500		2470		CV3 wall	20mm diameter
G101-L21	7210		1970		Small nodule	3mm diam
G101-L22	15900		3970		Tiny nodule	1mm
G101-L24	7490		1100		Small nodule	5-6mm
G101-L25	6610		1290		Small nodule	2mm diam
G101-L26	2510		1250		CV4 wall	20mm diameter
G101-L27	11500		1970		CV4 wall	20mm diameter
G102-L8	722	11.2	164	19.2	CV1 caseum (bloody)	60x40mm
G102-L9	6420		1870		CV1 region, caseum 1/2 3mm nodule
G102-L13	2860		1080		CV1 caseum	60x40mm
G102-L15	468		147		nodule 1/2 caseum
G102-L18	2400		474		nodule caseum	6mm diam
G102-L5	3850		1230		CV1wall	60x40mm
G102-L6	2550		1200		CV1 wall	60x40mm
G102-L10	289		425		CV wall, necrotic debris on surface	60x40mm
G102-L11	5530		1080		CV wall, necrotic debris on surface	60x40mm
G102-L12	4890		837		cavity surface, very fibrotic	60x40mm
G102-L14	1680		731		CV1 wall	60x40mm
G102-L19	1550		419		nodule wall of L18
G102-L20	8900		2040		CV1 wall	60x40mm		Color code
G102-L21	6780		1210		CV1 wall	60x40mm		nodule (most likely necrotic)
G102-L22	4450		1360		CV1 wall	60x40mm		caseum from closed nodule
G102-L23	3660		1140		CV1 wall	60x40mm		caseous fibrotic nodule
G102-L24	3980		981		CV1 wall	60x40mm		caseum from cavity
G102-L26	4430		1210		Fibrotic tissue next to cavity (outer wall)	60x40mm		cavity wall
G102-L27	3370		1340		Fibrotic tissue next to cavity (outer wall)	60x40mm		fibrotic tissue
G103-L1	8044.62	4.93	2457	22.25	Nodule 1 caseous	10x5mm		small nodule (most likely cellular)
G103-L2	1563.89		746.198			2x3mm		fungal ball
G103-L3	7202.63		2179.58		edge of caseous nodule (mostly cellular)	2x2mm
G103-L4	4824		1336		Nodule 3 (Fibrotic nodule with Central Necrosis)	4x7mm
G103-L12	2924.89		1064.74		Nodule 3	7x6mm		inner wall: has access to air and is cellular
G103-L13	14157.8		4021.63		Nodule 4	3x4mm		outer wall: highly fibrotic
G103-L15	4425.64		1355.67		Nodule 5	5x5mm
G103-L16	9200		3060		Fibrotic nodule with Central Necrosis
G103-L20	5320		1800		Caseous fibrotic nodule	2x4mm
G103-L24	13200		3707		Nodule 10 (Fibrotic nodule with Central Necrosis)	5x5mm
G103-L25	7650		2490		miliary TB
G104-L5	18772.2		748		Nodule 1
G104-L7	7950		635		Nodule with necrotic center (low fibrosis)	2x2mm
G104-L9	283		56.8		Nodule with necrotic center (low fibrosis)
G104-L10	9540		166		Nodule with necrotic center (low fibrosis)
G104-L12 ave	20240		253		Fibrotic nodule with necrotic center	3x3mm
G104-L13 ave	17856.3		169		same as L12	3x3mm
G104-L16 ave	14732.7		620		Fibrotic nodule with necrotic center	2x2mm
G104-L18	13427.2		214		Fibrotic nodule with necrotic center	2x2mm
G104-L19 ave	9347.58		124		Same as L18	2x2mm
G104-L20 ave	51622.3		435		same as L18	2x2mm
G105-L7	1560	12.58	1540	20.75	cavity caseum	40x30x30mm
G105-L8	2500		2102.5		cavity caseum
G105-L17	4580		3740		cavity wall
G105-L19	4500		3410		cavity surrounding tissue
G105-L20	441		340		tiny nodule 1	1x1mm
G105-L21	2440		1770		small nodule	2x2mm
G105-L22	7580		4630		nodule 2	7x10mm
G105-L24	4450		3860		nodule 4
G106-L11	2220	11	247	23	cavity caseum (bloody and cellular)	20x15x70mm
G106-L12	2570		240		cavity caseum (bloody and cellular)	20x15x70mm
G106-L19	3530		417		cavity caseum (bloody and cellular)	20x15x70mm
G106-L15	2630		225		cavity wall	20x15x70mm
G106-L16	2680		254		nodule 1	1x1mm
G106-L22	2300		292		cavity wall	20x15x70mm
G106-L23	2490		181		nodule 3	5x5mm
G106-L25	4070		233		nodule 4	15x2mm
G106-L26	5120		326		nodule 5	10x5mm
G106-L28	5230		263		nodule 6	5x10mm
G106-L32	3190		693		nodule 8	40x10mm
G106-L38	6400		1070		nodule 9-1	15x15mm
G106-L41	6130		708		nodule 9-2	15x7mm
G106-L43	6820		456		nodule 9-3	10x5mm
G108-L4	7260	5.68	870	21.2	nodule4	13x6 mm
G108-L5	5130		987		nodule caseum	13x6 mm
G108-L6	11500		1080		nodule tissue	13x6 mm
G108-L11	10500		870		nodule 5	8mm diam
G109-L1	6280	3.83	109	21.9	nodule 1	5x5 mm
G109-L2	23200		299		nodule 2	1x1 mm
G109-L3	7510		317		nodule 3	1x1 mm
G109-L4	1820		47.6		nodule 4	5x5 mm
G109-L5	12500		196		nodule 5	1x2 mm
G109-L6	8430		193		nodule 6	5x8 mm
G110-L1	6610	10.25	924	23.5	cavity 1 wall	15x10 mm
G110-L4	17000		1000		nodule 1	10x5 mm
G110-L11	9620		932		nodule 4	2x2 mm
G301-L6	BLQ	11.05	8770	25.1	cavity 1 caseum	20x10mm
G301-L7	BLQ		7730		cavity 1 caseum	20x10mm
G301-L8	BLQ		8305		cavity 1 caseum	20x10mm
G301-L9	BLQ		9620		cavity 1 caseum	20x10mm
G301-L22	BLQ		5650		caseum from nodule	8x5mm
G301-L10	BLQ		10300		cavity 1-1 wall	20x10mm
G301-L11	BLQ		10100		cavity 1-1 wall	20x10mm
G301-L13	BLQ		9850		cavity 2 wall	10x8mm
G301-L14	BLQ		9880		cavity 2 wall	10x8mm
G301-L15	BLQ		7040		cavity 2 caseum	10x8mm
G301-L16	BLQ		6820		cavity 2 caseum	10x8mm
G301-L17	BLQ		10400		nodule 1	3x2mm
G301-L18	BLQ		10200		nodule 2	8x5mm
G301-L19	BLQ		15000		nodule 2	8x5mm
G301-L20	BLQ		8990		nodule 2	8x5mm
G301-L23	BLQ		10900		nodule 3	12x12mm
G301-L24	BLQ		11800		nodule 3	12x12mm
G301-L25	BLQ		10200		nodule 3	12x12mm
G301-L27	BLQ		8150		nodule 3	12x12mm
G301-L28	BLQ		10300		nodule 5	5x6mm
G301-L29	BLQ		6430		nodule 5	5x6mm
G301-L30	BLQ		7820		nodule 6	5x2mm
G302-L8	3560	22.3		na	cavity 1 caseum	5x3mm
G302-L9	3765				cavity 1 caseum	5x3mm
G302-L10	3085				cavity 1 caseum	5x3mm
G302-L12	2620				cavity wall	5x3mm
G302-L13	776				nodule 3	5x5mm
G302-L14	2990				nodule 1	12x9mm
G302-L16	3640				nodule 2	8x8mm
G302-L17	1370				nodule 2	8x8mm
G302-L18	1470				nodule 5	2x2mm
G303-L9	3230	4.38		na	cavity caseum	15x40mm
G303-L10	4840				cavity caseum	15x40mm
G303-L11	2570				cavity caseum	15x40mm
G303-L12	5410				cavity caseum	15x40mm
G303-L13	5260				cavity caseum	15x40mm
G303-L15	4570				cavity wall	15x40mm
G303-L16	9110				cavity wall	15x40mm
G303-L17	7050				cavity wall	15x40mm
G303-L19	6180				cavity wall	15x40mm
G303-L20	7970				cavity wall	15x40mm
G303-L21	7380				cavity wall	15x40mm
G303-L22	7470				nodule 1	5x10mm
G303-L23	6110				nodule 1	5x10mm
G303-L24	6260				nodule 1	5x10mm
G303-L26	3490				nodule 2	2x2mm
G303-L27	6270				nodule 3	8x5mm
G303-L28	6810				nodule 4	5x5mm
G303-L29	6510				wall of nodule in cavity	3mm diam
G303-L30	5000				wall of nodule in cavity	3mm diam
G401-L12	4510	8.5		na	nodule 1	2x2mm
G401-L13	3890				nodule 2	5x3mm
G401-L14	3810				cavity 1 in a wall	huge (300-400ml)
G401-L15	3360				cavity 1 surrounding tissue	huge (300-400ml)
G401-L16	2780				nodule 4	2x3mm
G401-L17	4850				nodule 5	4x2mm
G401-L19	7070				nodule 6	6x20mm
G401-L26	6430				nodule 7	6x6mm
G401-L23	7190				cavity 3 caseum	huge
G401-L24	5780				cavity 3 caseum	huge
G402-L9	499	24.33		na	nodule 3	3x7mm
G402-L13	1200				cavity 1 inner wall	50x50x40mm
G402-L14	1070				cavity 1 inner wall	50x50x40mm
G402-L18	1120				cavity 1 outer wall	50x50x40mm
G402-L19	1020				cavity 1 outer wall	50x50x40mm
G402-L22	1270				nodule 4 in cavity wall	missing
G403-L1	13500	8.67			fungal ball	10x10mm
G403-L2	12300				fungal ball	10x10mm
G403-L3	13000				fungal ball	10x10mm
G403-L4	10600				fungal ball	10x10mm
G403-L6	4980				Fibrotic tissue next to normal

## Sheet: Co-Med & weights
Subject ID	Weight (kg)	STUDY DRUGS (single dose)					Study Drugs in BACKGROUND REGIMEN (i.e. steady state)		Non-Study Drugs in BACKGROUND REGIMEN (i.e. steady state)	surgery date	Other drugs since…	Actual time of surgery post study drugs	decimal time (h)	Actual time of surgery post bckgnd drugs (LZD)
		RIF (mg)	INH (mg)	PZA (mg)	MFX (mg)	KAN (mg)
G101	73.7	600	300	1500	400	1000	KAN	MXF	LZD AUG CLA	2010-06-09	KAN and MXF since May 4	25h20min	25.33	31h20min
G102	79.6	600	300	1500	400	1000	KAN	MXF	LZD AUG PAS	2010-07-28	KAN and MXF since Jun 21	11h12min	11.2	19h12min
G103	49.8	450	300	1500	400	750			CS CFZ LZD	2011-04-06		4h56min	4.93	22h16min
G104	52.5	600	300	1500	400	1000	PZA		AUG CS STR LZD	2011-05-11	PZA only since May 7	3h18min	3.3	22h43min
G105	84	600	300	1500	400	1000			LZD CFZ AMI PIP PAS	2011-11-25		12h35min	12.58	20h45min
G106	54.3	600	300	1500	400	1000		MXF	AUG PAS CS PTO	2012-05-16	MXF since Mar 12	11h00min	11	23h00min
G108	57.8	600	300	1500	400	1000	INH		AUG CS PTO LZD STR	2014-03-04		5h41min	5.68	21h11min
G109	62	600	300	1500	400	1000	KAN		LZD AUG CS	2014-04-22		3h50min	3.83	21h55min
G110	75.7	600	300	1500	400	1000	KAN PZA	MXF	CS PAS, PTO LZD	2014-06-26		9h45min	9.75	23h30min
G301	51	600	300	1500	400	1000			LZD	2011-10-06		11h03min	11.05	25h03min
G302	53	600	300	1500	400	1000			none	2011-10-18		22h18min	22.3	n/a
G303	65.7	600	300	1500	400	1000	PZA		STR LVX CS PTO	2012-05-02	PZA since Feb 1	4h23min	4.38	29h23min
G401	58	600	300	1500	400	1000	INH PZA		EMB LVX	2012-03-06	PZA 2000mg & INH since Jan 13	8h30min	8.5	32h30min
G402	56	600	300	1500	400	1000	INH	MXF	EMB	2012-03-13	INH 400mg since Jul 28 2011	24h20min	24.33	33h50min
G403	51	600	300	1500	400	1000			none	2014-01-21		8h40min	8.67	n/a
Abbreviation list
LZD	linezolid
AUG	amoxicillin/clavulanate
CLA	clarithromycin
PAS	para-aminosalicylate
CS	cycloserine
PTO	prothionamide
STR	streptomycin
EMB	ethambutol
LVX	levofloxacin
CFZ	clofazimine
AMI	amikacin
PIP	piperacillin/tazobactam
